# Supplementary material for: Deterministic Tractography Analysis of Rat Brain Using SIGMA Atlas in 9.4T MRI
Source: Brain Sci. 2021 Dec 18;11(12):1656. doi: 10.3390/brainsci11121656 (PMC8699268; doi:10.3390/brainsci11121656)
Supplement: Supplementary file 1 [file brainsci-11-01656-s001.zip]

Archive with 1 entries (1 files):
- brainsci-1497748-supplementary.xlsx
