# Supplementary material for: Deterministic Tractography Analysis of Rat Brain Using SIGMA Atlas in 9.4T MRI
Source: Brain Sci. 2021 Dec 18;11(12):1656. doi: 10.3390/brainsci11121656 (PMC8699268; doi:10.3390/brainsci11121656)
Supplement: Supplementary file 1 [file brainsci-11-01656-s001.zip › brainsci-1497748-supplementary.xlsx]

## Sheet: Figure S1
Figure S1. Results of DTI data processing using images of normal rat. FA map (left), color overlay FA map (right).

## Sheet: Figure S2
Figure S2. Results of DTI data processing using images of stroke rat models. FA map (left), color overlay FA map (right).

## Sheet: Figure S3
Figure S3. Whole brain structure segmentation of the rat brain. 3D rendered brain (left) showing the location of each slice, slice numbers corresponding to the segmentation locations of the whole brain structure superimposed on T2WI data (1-10).

## Sheet: Table S1
Table S1. Whole brain structure segmentation labels acquired using the SIGMA Atlas.
The SIGMA Atlas
Territories	Matter	System	Region of interest	Color Code
Basal ganglia	Grey Matter	Pallidum	Globus Pallidus
	Grey Matter	Striatal System	Striatum
	White Matter	Inter Hemispheric Commisures	Anterior Commissure anterior part
	White Matter	Inter Hemispheric Commisures	Anterior Commissure posterior part
	White Matter	Inter Hemispheric Commisures	Dorsal Fornix
Brainstem	White Matter	Medulla	Fimbria of the Hippocampus
	White Matter	Sensory System	Ascending Fibers of the Facial Nerve
	White Matter	Medulla	Brainstem
	White Matter	Medulla	Central Canal
	White Matter	Sensory System	Genu of the Facial Nerve
	White Matter	Medulla	Inferior Olive/PyramidalDecusation/SP5
	White Matter	Medulla	Posterior Commissure
	White Matter	Medulla	Periventricular Grey
Cerebellum	Grey Matter	Sensory-Motor	Granule Cell Level of the Cerebellum
	Grey Matter	Sensory-Motor	Molecular Layer of the Cerebellum
	White Matter	Spinocerebellar Pathway	Medial Lemniscus Decussation
	White Matter	Spinocerebellar Pathway	Medial Lemniscus
	White Matter	Somatosensory System	Middle Cerebellar Peduncle
	White Matter	Cerebellopontine Pathway	Pyramidal tract
Cortex	Grey Matter	Insular System	Agranular Dysgranular Insular Cortex
	Grey Matter	Insular System	Agranular Insular Cortex
	Grey Matter	Amygdala	Amygdalohyppocampic Area
	Grey Matter	Amygdala	Amygdalopiriform Cortex
	Grey Matter	Hippocampus Fomation	Cornu Ammonis 1
	Grey Matter	Hippocampus Fomation	Cornu Ammonis 2
	Grey Matter	Hippocampus Fomation	Cornu Ammonis 3
	Grey Matter	Hippocampus Fomation	Dentate Gyrus
	Grey Matter	Limbic System	Dorso Lateral Orbital Cortex
	Grey Matter	Insular System	Dysgranular Insular Cortex
	Grey Matter	Temporal System	Ectorhinal Cortex
	Grey Matter	Olfactory System	Entorhinal Cortex
	Grey Matter	Hippocampus Fomation	Fasciola Cinereum
	Grey Matter	Limbic System	Frontal Association Cortex
	Grey Matter	Temporal System	Lateral Temporal Associative Cortex
	Grey Matter	Auditory System	Lateral Primary Auditory Cortex
	Grey Matter	Olfactory System	Lateral Entorhinal Cortex Internal part
	Grey Matter	Olfactory System	Lateral Entorhinal Cortex
	Grey Matter	Olfactory System	Lateral Entorhinal Cortex external part
	Grey Matter	Parietal System	Lateral Parietal Associative Cortex
	Grey Matter	Visual System	Lateral Secondary Visual Cortex
	Grey Matter	Olfactory System	Medial Entorhinal Cortex
	Grey Matter	Parietal System	Medial Parietal Associative Cortex
	Grey Matter	Visual System	Medio Lateral Secondary Visual Cortex
	Grey Matter	Visual System	Medio Medial Secondary Visual Cortex
	Grey Matter	Limbic System	Orbitofrontal Region
	Grey Matter	Hippocampus Fomation	Parasubiculum
	Grey Matter	Parietal System	Parietal Cortex Postero Caudal Part
	Grey Matter	Parietal System	Parietal Cortex Postero Dorsal Part
	Grey Matter	Parietal System	Parietal Cortex Postero Rostral
	Grey Matter	Olfactory System	Perirhinal Area 35
	Grey Matter	Olfactory System	Perirhinal Area 36
	Grey Matter	Olfactory System	Perirhinal Cortex
	Grey Matter	Insular System	Posterior Agralunar Insular Cortex
	Grey Matter	Limbic System	PreLimbic System
	Grey Matter	Hippocampus Fomation	Presubiculum
	Grey Matter	Auditory System	Primary Auditory Cortex
	Grey Matter	Cingular System	Primary Cingular Cortex
	Grey Matter	Motor System	Primary Motor Cortex
	Grey Matter	Somatosensory System	Primary Somatosensory Cortex Barrel field
	Grey Matter	Somatosensory System	Primary Somatosensory Cortex Dysgranular
	Grey Matter	Somatosensory System	Primary Somatosensory Cortex Dysgranular Zone 0
	Grey Matter	Somatosensory System	Primary Somatosensory Cortex Forelimb
	Grey Matter	Somatosensory System	Primary Somatosensory Cortex Hindlimb
	Grey Matter	Somatosensory System	Primary Somatosensory Cortex Jaw
	Grey Matter	Somatosensory System	Primary Somatosensory Cortex
	Grey Matter	Somatosensory System	Primary Somatosensory Cortex Shoulder
	Grey Matter	Somatosensory System	Primary Somatosensory Cortex Trunk
	Grey Matter	Somatosensory System	Primary Somatosensory Cortex Upperlips
	Grey Matter	Visual System	Primary Visual Cortex Binocular Area
	Grey Matter	Visual System	Primary Visual Cortex
	Grey Matter	Visual System	Primary Visual Cortex Monocular Area
	Grey Matter	Retrosplenial System	Retosplenial Dysgranular Cortex
	Grey Matter	Retrosplenial System	Retrosplenial Granular Cortex Part A
	Grey Matter	Retrosplenial System	Retrosplenial Granular Cortex Part B
	Grey Matter	Auditory System	Secondary Auditory Cortex Dorsal Part
	Grey Matter	Auditory System	Secondary Auditory Cortex Ventral Part
	Grey Matter	Cingular System	Secondary Cingular Cortex
	Grey Matter	Motor System	Secondary Motor Cortex
	Grey Matter	Somatosensory System	Secondary Somatosensory Cortex
	Grey Matter	Hippocampus Fomation	Subiculum
	Grey Matter	Temporal System	Temporal Associative Cortex
	White Matter	Hippocampus Fomation	Fimbria of the Hippocampus
	White Matter	Inter Hemispheric Commisures	Inferior Cerebellar Peduncle/Spinal Trigeminal Tract
	White Matter	Hippocampus Fomation	Fimbria of the Hippocampus
CSF	CSF	CSF	Ventricular System
Diencephalon	Grey Matter	Thalamus	Bed Nucleus of the Stria Terminalis
	Grey Matter	Hypothalamus	Hypothalamic Region
	Grey Matter	Tegmentum	Periaqueductal Gray
	Grey Matter	Visual System	Pretectal Region
	White Matter	Thalamus	Commissural Stria Terminalis
	White Matter	Thalamus	Fornix
	Grey Matter	Medulla	External Cortex of the Inferior Colliculus
	White Matter	Inter Hemispheric Commisures	Mammillothalamic Tract
	White Matter	Thalamus	Optic Tract and Optic Chiasm
	Grey Matter	Septum	Septal Region
	White Matter	Sensory System	Spinal Cord
	White Matter	Thalamus	Subthalamic Nucleus
	White Matter	Thalamus	Thalamus
	White Matter	Pons	Brachium Pontis
	White Matter	Thalamus	Ventral Hippocampal Commissure
Fiber tract	White Matter	Corpus Callosum	Corpus Callosum and Associated Subcortical White Matter
	White Matter	Internal Capsule	Descending Corticofugal Pathways and Globus Pallidum
	White Matter	Thalamus	Fasciculus Retroflexus
Forebrain	Grey Matter	Forebrain	Basal Forebrain Region
Mesencephalon	Grey Matter	Tegmentum	Interpeduncular Nucleus
	Grey Matter	Tegmentum	Substantia Nigra
	Grey Matter	Colliculi	Superficial Gray Layer of the Superior Colliculus
	White Matter	Colliculi	Brachium of the Superior Colliculus
	White Matter	Colliculi	Commissure of the Inferior Colliculus
	White Matter	Colliculi	Commissure of the Superior Colliculus
	White Matter	Inter Hemispheric Commisures	Deeper Layers of the Superior Colliculus
	White Matter	Medulla	SP5
Olfactive Bulb	Grey Matter	Olfactory System	Glomerular Layer of the Accessory Olfactory Bulb
	Grey Matter	Olfactory System	Glomerular Layer of the Olfactory Bulb
	Grey Matter	Olfactory System	Olfactory Bulb
	White Matter	Inter Hemispheric Commisures	Anterior Commissure Intrabulbar part
Spinal Cord	White Matter	Fiber tract	Optic Pathways

## Sheet: Table S2 & Table S3
Table S2. Volume, Intensity, FA, MD values ​​of normal rat structural regions of interest segmentations.
ROI		Normal
		Volume	QA	FA	MD	AD	RD
		(mm3)
Left	IC	32.9874	0.0156789	0.350817	0.636791	0.826476	0.541949
	CP	8.35571	0.01187	0.431945	0.562278	0.824367	0.431233
	cc	19.5965	0.012638	0.441723	0.479089	0.689358	0.373954
	M1	20.0864	0.0123346	0.229306	0.521396	0.642319	0.460935
	M2	9.00893	0.0130489	0.22991	0.561	0.685538	0.498731
	S1	1.22478	0.0119575	0.275698	0.448759	0.570657	0.387809
	S2	5.30737	0.00879944	0.234945	0.434299	0.541364	0.380767
Right	IC	33.4501	0.0142722	0.266104	0.628103	0.777794	0.553257
	CP	8.24684	0.0117263	0.436734	0.587481	0.850441	0.456001
	cc	20.3041	0.00843755	0.218737	0.573512	0.694823	0.512857
	M1	21.2023	0.0112115	0.164522	0.528784	0.618571	0.48389
	M2	9.52606	0.014436	0.229177	0.527956	0.653535	0.465166
	S1	1.22478	0.00629915	0.0858278	0.73182	0.793802	0.700829
	S2	5.52511	0.00579153	0.106234	0.613989	0.676889	0.58254
Table S3. Volume, Intensity, FA, MD measurements of the stroke Rat model.
ROI		1 Day
		Volume	QA	FA	MD	AD	RD
		(mm3)
Left	IC	19.5148	0.0225483	0.569376	0.530348	0.884743	0.35315
	CP	7.94745	0.0171823	0.547323	0.667959	1.09962	0.452126
	cc	31.9259	0.0251052	0.371482	0.625448	0.872766	0.50179
	M1	19.1338	0.0229481	0.320827	0.625026	0.826709	0.524183
	M2	8.98171	0.0233897	0.32184	0.629068	0.829574	0.528816
	S1	1.11591	0.0134076	0.249433	0.608112	0.764527	0.529904
	S2	5.25294	0.0138906	0.26074	0.586618	0.747123	0.506365
Right	IC	19.4876	0.0117707	0.253064	0.559378	0.705059	0.486537
	CP	8.05632	0.0178568	0.587141	0.649573	1.10193	0.423395
	cc	32.1436	0.0178638	0.236523	0.539981	0.671893	0.474025
	M1	20.4674	0.0197362	0.265821	0.675646	0.857286	0.584827
	M2	9.41719	0.0207747	0.282608	0.694592	0.893639	0.595069
	S1	1.08869	0.0162307	0.20158	0.69262	0.833993	0.621933
	S2	5.90615	0.0123041	0.182673	0.636305	0.749176	0.57987
ROI		1 Week
		Volume	QA	FA	MD	AD	RD
		(mm3)
Left	IC	17.9634	0.0265845	0.513488	0.617518	0.973109	0.439723
	CP	7.40311	0.0202717	0.459385	0.844259	1.18922	0.671777
	cc	30.0207	0.0367652	0.513294	0.54629	0.878459	0.380206
	M1	17.7457	0.0273806	0.269316	0.650484	0.835288	0.558082
	M2	8.43736	0.0252833	0.243344	0.735389	0.907543	0.649313
	S1	1.11591	0.0235263	0.304641	0.622006	0.82712	0.519448
	S2	4.81746	0.0202654	0.280196	0.594673	0.769861	0.507079
Right	IC	18.535	0.0229277	0.41012	0.715603	0.990306	0.579114
	CP	7.43032	0.0201701	0.471149	0.785009	1.13846	0.608281
	cc	30.1023	0.0358966	0.499862	0.534555	0.84554	0.379063
	M1	18.8616	0.0273536	0.265284	0.750782	0.948867	0.65174
	M2	9.14501	0.0234485	0.223252	0.93603	1.12401	0.84204
	S1	1.03426	0.0232434	0.282764	0.624966	0.815873	0.529513
	S2	5.25294	0.0153024	0.155341	1.38898	1.59389	1.28653
ROI		2 Week
		Volume	QA	FA	MD	AD	RD
		(mm3)
Left	IC	18.1812	0.0258628	0.534187	0.588624	0.925104	0.420385
	CP	7.48476	0.0215553	0.470827	0.883318	1.23503	0.707463
	cc	30.7011	0.0322796	0.463322	0.662928	0.971936	0.508425
	M1	18.5894	0.0254018	0.288348	0.560948	0.736576	0.473133
	M2	8.38293	0.0262385	0.296988	0.578036	0.754172	0.489968
	S1	1.00704	0.0212099	0.299639	0.549557	0.727948	0.460361
	S2	5.36181	0.0168704	0.274311	0.495255	0.638458	0.423654
Right	IC	19.0249	0.0212036	0.395912	0.961416	1.23239	0.825929
	CP	7.64806	0.0215545	0.505349	0.766034	1.13511	0.583575
	cc	30.5378	0.0303017	0.415092	0.849735	1.14491	0.702148
	M1	19.6509	0.0220331	0.25708	0.690965	0.859058	0.60692
	M2	9.47162	0.0248634	0.286052	0.73385	0.923376	0.639087
	S1	0.952606	0.0213082	0.257855	0.668273	0.854569	0.575124
	S2	5.14407	0.0113415	0.10715	2.18523	2.38342	2.08613
ROI		4 Week
		Volume	QA	FA	MD	AD	RD
		(mm3)
Left	IC	20.4674	0.0249418	0.514201	0.613259	0.948172	0.445802
	CP	8.4918	0.0206878	0.397802	1.02893	1.36316	0.86463
	cc	34.5115	0.0328302	0.452123	0.743513	1.08298	0.573779
	M1	20.4674	0.0242656	0.241073	0.889372	1.07732	0.795398
	M2	9.85266	0.0235692	0.223307	0.997951	1.18316	0.905348
	S1	1.22478	0.0232816	0.308781	0.626404	0.808986	0.535113
	S2	5.68842	0.020253	0.282051	0.617112	0.79882	0.526258
Right	IC	21.2567	0.0143711	0.179717	1.73042	1.90898	1.64338
	CP	8.41015	0.0197451	0.422317	0.933185	1.27273	0.763413
	cc	34.0488	0.0265806	0.297221	1.41411	1.70208	1.27012
	M1	21.7194	0.0210775	0.191481	1.05895	1.226	0.975428
	M2	9.93431	0.0237783	0.215366	0.994216	1.18699	0.89783
	S1	1.14313	0.0133456	0.100101	2.15614	2.31136	2.07853
	S2	5.87894	0.00970842	0.0455729	2.32382	2.40257	2.28444
ROI		6 Week
		Volume	QA	FA	MD	AD	RD
		(mm3)
Left	IC	18.6439	0.0248917	0.497802	0.593713	0.928941	0.426099
	CP	7.67528	0.0193353	0.439132	0.885324	1.23492	0.710526
	cc	31.0277	0.031588	0.418106	0.565052	0.838189	0.428483
	M1	18.9977	0.0231826	0.256682	0.704823	0.886605	0.613932
	M2	8.54623	0.0220067	0.229589	0.934862	1.11403	0.848115
	S1	1.03426	0.0196313	0.277152	0.651258	0.839499	0.557137
	S2	5.28016	0.0160213	0.24138	0.631261	0.787751	0.553016
Right	IC	18.5894	0.0229287	0.444572	0.573392	0.836501	0.442495
	CP	7.78415	0.0191253	0.51033	0.716768	1.07962	0.535341
	cc	31.191	0.0282514	0.362695	0.538325	0.752145	0.431415
	M1	20.3313	0.0231282	0.232757	0.889065	1.0743	0.796445
	M2	9.14501	0.0182457	0.211856	1.17766	1.40117	1.06591
	S1	1.19756	0.0208138	0.253223	0.657091	0.827513	0.57188
	S2	5.63398	0.0143394	0.146895	1.24704	1.42394	1.15858
ROI		7 Week
		Volume	QA	FA	MD	AD	RD
		(mm3)
Left	IC	19.7325	0.024336	0.528839	0.584358	0.94586	0.404178
	CP	7.94745	0.0189996	0.455721	0.776898	1.12977	0.600461
	cc	32.7696	0.0347136	0.524338	0.576017	0.944115	0.391969
	M1	19.5692	0.0230103	0.245921	0.765414	0.956375	0.669934
	M2	8.87284	0.0228805	0.238467	0.835676	1.024	0.741515
	S1	1.00704	0.0210699	0.249056	0.646931	0.794982	0.572905
	S2	5.47068	0.0198541	0.299288	0.582905	0.77527	0.486721
Right	IC	20.0864	0.0232056	0.480812	0.674238	0.997795	0.513172
	CP	8.11076	0.0179046	0.47202	0.754301	1.1157	0.573603
	cc	32.8513	0.0309529	0.502572	0.537572	0.853029	0.379844
	M1	20.7668	0.0237414	0.235812	0.840346	1.02917	0.745935
	M2	9.4444	0.0247421	0.241264	0.960566	1.18056	0.85057
	S1	1.11591	0.0197604	0.300378	0.696092	0.898265	0.595006
	S2	5.38903	0.013312	0.147997	1.74814	1.96724	1.63859

## Sheet: Table S4 & Table S5
Table S4. Measures of connectivity between segmented structural regions of interest in normal Rat
ROI		Normal
		Left							Right
		CC	CP	IC	M1	M2	S1	S2	CC	CP	IC	M1	M2	S1	S2
Left	CC	0	0	10330	15114	8582	2648	464	18862	0	698	0	688	0	0
	CP	0	0	522	0	0	0	0	0	0	0	0	0	0	0
	IC	10330	522	0	0	0	0	0	48	0	4430	0	0	0	0
	M1	15114	0	0	0	20906	0	0	58	0	0	1938	7760	0	0
	M2	8582	0	0	20906	0	0	0	0	0	0	62	3410	0	0
	S1	2648	0	0	0	0	0	0	0	0	0	0	0	0	0
	S2	464	0	0	0	0	0	0	0	0	0	0	0	0	0
Right	CC	18862	0	48	58	0	0	0	0	208	18786	12544	11144	2240	0
	CP	0	0	0	0	0	0	0	208	0	0	0	0	0	0
	IC	698	0	4430	0	0	0	0	18786	0	0	0	0	0	0
	M1	0	0	0	1938	62	0	0	12544	0	0	0	17192	0	0
	M2	688	0	0	7760	3410	0	0	11144	0	0	17192	0	0	0
	S1	0	0	0	0	0	0	0	2240	0	0	0	0	0	0
	S2	0	0	0	0	0	0	0	0	0	0	0	0	0	0
Table S5. Measures of connectivity between structural regions of interest in the stroke Rat model.
ROI		1 Day
		Left							Right
		CC	CP	IC	M1	M2	S1	S2	CC	CP	IC	M1	M2	S1	S2
Left	CC	0	346	12014	18810	10650	2928	220	7856	0	0	1614	1298	0	0
	CP	346	0	3962	0	0	0	0	0	0	0	0	0	0	0
	IC	12014	3962	0	0	0	0	0	0	0	604	0	0	0	0
	M1	18810	0	0	0	27846	0	0	202	0	0	0	500	0	0
	M2	10650	0	0	27846	0	0	0	0	0	0	0	104	0	0
	S1	2928	0	0	0	0	0	0	0	0	0	0	0	0	0
	S2	220	0	0	0	0	0	0	0	0	0	0	0	0	0
Right	CC	7856	0	0	202	0	0	0	0	0	1824	9664	4574	498	136
	CP	0	0	0	0	0	0	0	0	0	3844	0	0	0	0
	IC	0	0	604	0	0	0	0	1824	3844	0	0	0	0	192
	M1	1614	0	0	0	0	0	0	9664	0	0	0	18428	0	0
	M2	1298	0	0	500	104	0	0	4574	0	0	18428	0	0	0
	S1	0	0	0	0	0	0	0	498	0	0	0	0	0	0
	S2	0	0	0	0	0	0	0	136	0	192	0	0	0	0
ROI		1 Week
		Left							Right
		CC	CP	IC	M1	M2	S1	S2	CC	CP	IC	M1	M2	S1	S2
Left	CC	0	0	13950	13008	3778	2348	0	38302	0	518	548	452	0	0
	CP	0	0	0	0	0	0	0	0	0	0	0	0	0	0
	IC	13950	0	0	0	0	0	0	1488	0	1150	0	0	0	0
	M1	13008	0	0	0	14452	0	0	0	0	0	3232	1734	0	0
	M2	3778	0	0	14452	0	0	0	0	0	0	4170	4974	0	0
	S1	2348	0	0	0	0	0	0	0	0	0	0	0	0	0
	S2	0	0	0	0	0	0	0	0	0	0	0	0	0	0
Right	CC	38302	0	1488	0	0	0	0	0	0	9054	13416	2604	1286	252
	CP	0	0	0	0	0	0	0	0	0	0	0	0	0	0
	IC	518	0	1150	0	0	0	0	9054	0	0	0	0	0	0
	M1	548	0	0	3232	4170	0	0	13416	0	0	0	23024	0	0
	M2	452	0	0	1734	4974	0	0	2604	0	0	23024	0	0	0
	S1	0	0	0	0	0	0	0	1286	0	0	0	0	0	0
	S2	0	0	0	0	0	0	0	252	0	0	0	0	0	0
ROI		2 Week
		Left							Right
		CC	CP	IC	M1	M2	S1	S2	CC	CP	IC	M1	M2	S1	S2
Left	CC	0	0	17016	8372	4142	1566	0	19312	0	0	0	0	0	0
	CP	0	0	116	0	0	0	0	0	0	0	0	0	0	0
	IC	17016	116	0	0	0	0	0	0	0	1752	0	0	0	0
	M1	8372	0	0	0	18316	0	0	158	0	0	6576	3126	0	0
	M2	4142	0	0	18316	0	0	0	332	0	0	6434	8722	0	0
	S1	1566	0	0	0	0	0	0	0	0	0	0	0	0	0
	S2	0	0	0	0	0	0	0	0	0	0	0	0	0	0
Right	CC	19312	0	0	158	332	0	0	0	0	3966	10074	8002	1158	164
	CP	0	0	0	0	0	0	0	0	0	0	0	0	0	0
	IC	0	0	1752	0	0	0	0	3966	0	0	0	0	0	0
	M1	0	0	0	6576	6434	0	0	10074	0	0	0	22920	0	0
	M2	0	0	0	3126	8722	0	0	8002	0	0	22920	0	0	0
	S1	0	0	0	0	0	0	0	1158	0	0	0	0	0	0
	S2	0	0	0	0	0	0	0	164	0	0	0	0	0	0
ROI		4 Week
		Left							Right
		CC	CP	IC	M1	M2	S1	S2	CC	CP	IC	M1	M2	S1	S2
Left	CC	0	0	10928	10014	4262	2788	0	16272	0	0	0	0	0	0
	CP	0	0	0	0	0	0	0	0	0	0	0	0	0	0
	IC	10928	0	0	0	0	0	0	0	0	642	0	0	0	0
	M1	10014	0	0	0	13160	0	0	0	0	0	102	0	0	0
	M2	4262	0	0	13160	0	0	0	508	0	0	414	828	0	0
	S1	2788	0	0	0	0	0	0	0	0	0	0	0	0	0
	S2	0	0	0	0	0	0	0	0	0	0	0	0	0	0
Right	CC	16272	0	0	0	508	0	0	0	0	4354	8866	4080	1504	0
	CP	0	0	0	0	0	0	0	0	0	0	0	0	0	0
	IC	0	0	642	0	0	0	0	4354	0	0	0	0	0	0
	M1	0	0	0	102	414	0	0	8866	0	0	0	17774	0	0
	M2	0	0	0	0	828	0	0	4080	0	0	17774	0	0	0
	S1	0	0	0	0	0	0	0	1504	0	0	0	0	0	0
	S2	0	0	0	0	0	0	0	0	0	0	0	0	0	0
ROI		6 Week
		Left							Right
		CC	CP	IC	M1	M2	S1	S2	CC	CP	IC	M1	M2	S1	S2
Left	CC	0	0	19956	25236	5118	1266	616	33250	0	106	122	0	0	0
	CP	0	0	168	0	0	0	0	0	0	0	0	0	0	0
	IC	19956	168	0	0	0	0	0	1126	0	506	0	0	0	0
	M1	25236	0	0	0	13224	0	0	0	0	0	216	0	0	0
	M2	5118	0	0	13224	0	0	0	3830	0	0	7336	544	0	0
	S1	1266	0	0	0	0	0	0	0	0	0	0	0	0	0
	S2	616	0	0	0	0	0	0	0	0	0	0	0	0	0
Right	CC	33250	0	1126	0	3830	0	0	0	0	10016	31814	1208	946	302
	CP	0	0	0	0	0	0	0	0	0	0	0	0	0	0
	IC	106	0	506	0	0	0	0	10016	0	0	0	0	0	0
	M1	122	0	0	216	7336	0	0	31814	0	0	0	16292	0	0
	M2	0	0	0	0	544	0	0	1208	0	0	16292	0	0	0
	S1	0	0	0	0	0	0	0	946	0	0	0	0	0	0
	S2	0	0	0	0	0	0	0	302	0	0	0	0	0	0
ROI		7 Week
		Left							Right
		CC	CP	IC	M1	M2	S1	S2	CC	CP	IC	M1	M2	S1	S2
Left	CC	0	0	17080	11138	6496	2968	230	40198	0	5016	438	660	0	0
	CP	0	0	0	0	0	0	0	0	0	0	0	0	0	0
	IC	17080	0	0	0	0	0	0	6180	0	2350	0	0	0	0
	M1	11138	0	0	0	18550	0	0	0	0	0	2860	1836	0	0
	M2	6496	0	0	18550	0	0	0	0	0	0	3946	5690	0	0
	S1	2968	0	0	0	0	0	0	0	0	0	0	0	0	0
	S2	230	0	0	0	0	0	0	0	0	0	0	0	0	0
Right	CC	40198	0	6180	0	0	0	0	0	0	12434	22366	6168	1622	190
	CP	0	0	0	0	0	0	0	0	0	0	0	0	0	0
	IC	5016	0	2350	0	0	0	0	12434	0	0	0	0	0	0
	M1	438	0	0	2860	3946	0	0	22366	0	0	0	26318	0	0
	M2	660	0	0	1836	5690	0	0	6168	0	0	26318	0	0	0
	S1	0	0	0	0	0	0	0	1622	0	0	0	0	0	0
	S2	0	0	0	0	0	0	0	190	0	0	0	0	0	0
